# Supplementary material for: Comprehensive Analytical Profiling for Sustainable Jewelry: A Multi-Technique Characterization of Essential Oil-Modified Rosin
Source: Methods Protoc. 2026 Feb 2;9(1):20. doi: 10.3390/mps9010020 (PMC12921789; doi:10.3390/mps9010020)
Supplement: Supplementary file 1 [file mps-09-00020-s001.zip]

Archive with 2 entries (2 files):
- Figure S1-S3 R4.pdf
- Table S1-S4-R4.xlsx
