# Supplementary material for: Comprehensive Analytical Profiling for Sustainable Jewelry: A Multi-Technique Characterization of Essential Oil-Modified Rosin
Source: Methods Protoc. 2026 Feb 2;9(1):20. doi: 10.3390/mps9010020 (PMC12921789; doi:10.3390/mps9010020)
Supplement: Supplementary file 1 [file mps-09-00020-s001.zip › Table S1-S4-R4.xlsx]

## Sheet: Table S1
​Table S1. Summary of nine compounds identified by LC-Q/TOF-MS and their significant difference analysis between EUC and MINT.
Compounds	Theoretical exact mass (Da)	Measured exact mass (Da)​​	Error (ppm)​	Major fragment ions (Da)​	CAS Number	Peak Area						p-value	Fold_Change	Log2FC	Regulate Type
						EUC-1	EUC-2	EUC-3	MINT-1	MINT-2	MINT-3
Abietic acid	301.217	301.218	3	301.21821; 257.15251	514-10-3	2144858	2145223	2144089	2133365	2133426	2133879	7.29293e-06	0.994793	-0.00753113	insig
Neoabietic acid	301.217	301.217	0.4	301.21742; 261.19220	471-77-2	20162	20115	20289	23116	23323	23766	8.54582e-05	1.15915	0.213066	insig
Pimaric acid	301.217	301.217	0	301.21730; 205.12200; 220.14300	127-27-5	4110	4123	4176	5394	5409	5367	7.55709e-07	1.30309	0.381933	insig
Dehydroabietic acid	299.202	299.202	1.8	299.20219; 300.20210	1740-19-8	752158	753326	752765	816785	814565	820089	2.51241e-06	1.08555	0.118424	insig
7-Oxodehydroabietic acid	315.197	315.197	2	315.19721; 297.18321	18684-46-1	664191	664423	664145	492535	493213	492555	2.25537e-11	0.741837	-0.430825	insig
12-Hydroxyabietic acid	317.212	317.213	2.2	317.21290; 229.15791; 299.19870	3484-61-5	286556	287008	286665	293528	293545	292999	7.98697e-06	1.02307	0.0329008	insig
15-Hydroxydehydroabietic acid	317.212	317.213	2.2	317.21290; 121.06572; 299.19870	54113-95-0	281914	282008	281897	286967	286889	286908	2.95794e-08	1.01767	0.0252688	insig
Abietic acid peroxide	333.207	333.207	0.4	333.20728; 271.20391; 151.11200	-	278765	277888	278990	263849	263666	263216	2.61831e-06	0.946255	-0.0796997	insig
Junicedric acid	335.223	335.223	-0.4	335.22265; 299.19871	41787-69-3	35061	35115	35009	37170	37222	37210	4.00808e-07	1.06101	0.0854339	insig

## Sheet: Table S2
Table S2. List of 13 VOCs Detected by GC-Q/TOF-MS
Retention Time	​MS match score​	CAS Number	RI-NIST*	RI-CAL*	Major fragment ions (m/z)	VOC Name	Class	Identification Result	Present in BLANK	Peak Area
										BLANK-1	BLANK-2	BLANK-3	EUC-1	EUC-2	EUC-3	MINT-1	MINT-2	MINT-3
10.448	90.23	80-56-8	937	929	93.06914, 91.05366, 77.03793	α-Pinene	Monoterpenoid	putatively identified (RI, MS)	NO	ND	ND	ND	9.2575e+06	9.26011e+06	9.25787e+06	8.95209e+06	9.00112e+06	8.97123e+06
12.896	91.36	13466-78-9	1009	993	93.06933, 91.05367, 77.03796	3-Carene	Monoterpenoid	putatively identified (RI, MS)	NO	ND	ND	ND	4.17616e+07	4.17709e+07	4.17567e+07	1.67206e+08	1.67549e+08	1.67219e+08
14.702	93.58	99-83-2	1004	1004	93.06918, 91.05368, 77.03793	α-Phellandrene	Monoterpenoid	putatively identified (RI, MS)	NO	ND	ND	ND	9.64125e+07	9.64424e+07	9.6399e+07	1.18627e+08	1.18643e+08	1.18673e+08
15.377	86.84	99-85-4	1054	1035	93.06939, 121.10077, 136.12420	γ-Terpinene	Monoterpenoid	putatively identified (RI, MS)	NO	ND	ND	ND	4.80411e+07	4.80366e+07	4.80423e+07	3.91269e+08	3.91227e+08	3.91284e+08
16.235	90.67	5989-27-5	1029	1028	67.05886, 79.05656, 107.08631	Limonene	Monoterpenoid	putatively identified (RI, MS)	NO	ND	ND	ND	2.615e+09	2.61499e+09	2.6145e+09	4.18183e+09	4.18183e+09	4.17998e+09
16.386	90.01	470-82-6	1031	1030	93.06921, 81.06924, 139.11077	Eucalyptol	Monoterpenoid	putatively identified (RI, MS)	NO	ND	ND	ND	2.31372e+09	2.31357e+09	2.31355e+09	1.41583e+08	1.41457e+08	141542245
19.843	89.07	673-84-7	-	1082	121.10343, 136.12514, 77.03855	allo-Ocimene	Monoterpenoid	putatively identified (MS)	NO	ND	ND	ND	2.75675e+08	2.75619e+08	2.75517e+08	2.31977e+09	2319789980	2.31977e+09
20.074	94.7	126-21-6	1088	1086	81.06953, 69.06926, 41.03880	Fenchone	Monoterpenoid	putatively identified (RI, MS)	NO	ND	ND	ND	2.85675e+07	2.85679e+07	2.85678e+07	2.53997e+08	2.53998e+08	2.53988e+08
24.778	92.39	10458-14-7	1166	1155	97.06709, 112.09038, 84.05802	Menthone	Monoterpenoid	putatively identified (RI, MS)	NO	ND	ND	ND	6.10272e+07	6.10345e+07	6.10438e+07	4.30204e+09	4.30214e+09	4.30212e+09
26.36	96.24	2216-51-5	1178	1178	67.05683, 81.07195, 123.11755	Menthol	Monoterpenoid	putatively identified (RI, MS)	NO	ND	ND	ND	5.93236e+07	5.93346e+07	5.93277e+07	4.21522e+09	4.21523e+09	4.21524e+09
27.483	92.96	7643-60-9	-	1185	93.06919, 59.04903, 121.10025	trans-Ocimenol	Monoterpenoid	putatively identified (MS)	NO	ND	ND	ND	2.82251e+08	2.82247e+08	2.82253e+08	4.58484e+08	4.58477e+08	4.58477e+08
27.648	91.44	140-67-0	1196	1197	148.08684, 147.07937, 117.06886	Estragole	Aromatic compound	putatively identified (RI, MS)	NO	ND	ND	ND	1.71083e+08	1.71109e+08	1.71094e+08	2.93124e+08	293217765	2.93128e+08
41.706	91.99	87-44-5	1415	1411	91.05374, 105.06917, 133.10015	Caryophyllene	Sesquiterpenoid	putatively identified (RI, MS)	YES	1145202213	1106379857	1176122672	1.34146e+09	1.34146e+09	1.34144e+09	2.0458e+09	2.04577e+09	2.04589e+09
Note: Note:​The chromatographic separation was performed using a DB-5 MS column. RI-NIST denotes the reference retention index values for the corresponding compounds in the NIST database for this specific column type. RI-CAL represents the retention index values calculated in the present study. The symbol "-" indicates that reference RI values for the corresponding column are not available in the…

## Sheet: Table S3
​Table S3. Comparison of relative signal intensities for 13 VOCs between EUC and MINT samples.
VOC Name	Class	Peak Area						VIP	FDR value	Fold_Change	Log2FC	Regulate Type
		EUC-1	EUC-2	EUC-3	MINT-1	MINT-2	MINT-3
α-Pinene	Monoterpenoid	9.2575e+06	9.26011e+06	9.25787e+06	8.95209e+06	9.00112e+06	8.97123e+06	0.000148662	3.79887e-05	1.03161	0.0448947	insig
3-Carene	Monoterpenoid	4.17616e+07	4.17709e+07	4.17567e+07	1.67206e+08	1.67549e+08	1.67219e+08	0.0658015	3.84051e-12	0.249593	-2.00235	down
α-Phellandrene	Monoterpenoid	9.64125e+07	9.64424e+07	9.6399e+07	1.18627e+08	1.18643e+08	1.18673e+08	0.0116498	2.92693e-12	0.812639	-0.299313	insig
γ-Terpinene	Monoterpenoid	4.80411e+07	4.80366e+07	4.80423e+07	3.91269e+08	3.91227e+08	3.91284e+08	0.179867	3.86751e-17	0.122783	-3.02582	down
Limonene	Monoterpenoid	2.615e+09	2.61499e+09	2.6145e+09	4.18183e+09	4.18183e+09	4.17998e+09	0.820876	1.64761e-13	0.625376	-0.677204	insig
Eucalyptol	Monoterpenoid	2.31372e+09	2.31357e+09	2.31355e+09	1.41583e+08	1.41457e+08	141542245	1.1383	4.98239e-18	16.3475	4.031	up
allo-Ocimene	Monoterpenoid	2.75675e+08	2.75619e+08	2.75517e+08	2.31977e+09	2319789980	2.31977e+09	1.07126	1.67799e-18	0.118806	-3.07332	down
Fenchone	Monoterpenoid	2.85675e+07	2.85679e+07	2.85678e+07	2.53997e+08	2.53998e+08	2.53988e+08	0.118136	2.34566e-19	0.112474	-3.15234	down
Menthone	Monoterpenoid	6.10272e+07	6.10345e+07	6.10438e+07	4.30204e+09	4.30214e+09	4.30212e+09	2.22256	1.54552e-20	0.0141873	-6.13926	down
Menthol	Monoterpenoid	5.93236e+07	5.93346e+07	5.93277e+07	4.21522e+09	4.21523e+09	4.21524e+09	2.17793	6.11177e-23	0.0140748	-6.15074	down
trans-Ocimenol	Monoterpenoid	2.82251e+08	2.82247e+08	2.82253e+08	4.58484e+08	4.58477e+08	4.58477e+08	0.0923541	5.1606e-19	0.615623	-0.699881	insig
Estragole	Aromatic compound	1.71083e+08	1.71109e+08	1.71094e+08	2.93124e+08	293217765	2.93128e+08	0.0639673	2.64472e-14	0.583631	-0.776872	insig
Caryophyllene	Sesquiterpenoid	1.34146e+09	1.34146e+09	1.34144e+09	2.0458e+09	2.04577e+09	2.04589e+09	0.369129	4.27464e-17	0.655705	-0.608882	insig

## Sheet: Table S4
​Table S4. Summary of VIP values for the 14 VOCs derived from OPLS-DA.
VOCs	VIP
Menthone	2.22256
Menthol	2.17793
Eucalyptol	1.1383
allo-Ocimene	1.07126
Limonene	0.820876
Caryophyllene	0.369129
γ-Terpinene	0.179867
Fenchone	0.118136
trans-Ocimenol	0.0923541
3-Carene	0.0658015
Estragole	0.0639673
α-Phellandrene	0.0116498
α-Pinene	0.000148662
